# Supplementary material for: Impact of Amiodarone Therapy on the Ablation Outcome of Ventricular Tachycardia in Arrhythmogenic Right Ventricular Cardiomyopathy
Source: J Clin Med. 2022 Dec 7;11(24):7265. doi: 10.3390/jcm11247265 (PMC9787968; doi:10.3390/jcm11247265)
Supplement: Supplementary file 1 [file jcm-11-07265-s001.zip]

Archive with 1 entries (1 files):
- jcm-2056331-supplementary.pdf
